# Supplementary material for: LncRNA GAS5 inhibits microglial M2 polarization and exacerbates demyelination
Source: EMBO Rep. 2017 Aug 14;18(10):1801–16. doi: 10.15252/embr.201643668 (PMC5623836; doi:10.15252/embr.201643668)
Supplement: Supplementary file 3 — Source Data for Expanded View [file EMBR-18-0-s003.zip]

Archive with 2 entries (1 files):
- SDataEV/
- SDataEV/Figure_EV2_CXXXD_original_source_dataXXX.pdf
